# Supplementary material for: Neurocosmetics or Hype? Psychobiotic Potential of Strain-Specific Cosmeceuticals
Source: Nutrients. 2026 Mar 2;18(5):817. doi: 10.3390/nu18050817 (PMC12986703; doi:10.3390/nu18050817)
Supplement: Supplementary file 1 [file nutrients-18-00817-s001.zip]

Archive with 1 entries (1 files):
- nutrients-4131968-supplementary.pdf
